# Supplementary material for: Resilient Coping Levels and Psychometric Properties of the Brief Resilient Coping Scale Among Nursing Professionals in Saudi Arabia
Source: Healthcare (Basel). 2024 Nov 1;12(21):2181. doi: 10.3390/healthcare12212181 (PMC11545119; doi:10.3390/healthcare12212181)
Supplement: Supplementary file 1 [file healthcare-12-02181-s001.zip]

Archive with 1 entries (1 files):
- healthcare-3165861-supplementary.pdf
